# Supplementary material for: Is there a significant relationship between the empowering leadership behaviors of school principals and the psychological resilience of teachers? Understanding the moderating effects of gender and length of time spent with the school principal
Source: BMC Psychol. 2025 Jan 8;13:17. doi: 10.1186/s40359-024-02330-3 (PMC11708005; doi:10.1186/s40359-024-02330-3)
Supplement: Supplementary file 1 — Supplementary Material 1. [file 40359_2024_2330_MOESM1_ESM.xlsx]

## Sheet: Data
Gender	Time	Level of Education	Educational Status	Marital Status	E1	E2	E3	E4	E5	E6	E7	E8	E9	E10	E11	E12	E13	E14	E15	E16	E17	PR1	PR2	PR3	PR4	PR5	PR6	Empowerment	Responsibility	Support	Empowering Leadership	Psychological Resilience
2	1	2	2	2	2	2	2	2	3	3	2	2	4	3	2	2	3	2	3	2	2	3	3	3	3	3	3	2	2.66667	2.45455	2.41176	3
2	2	3	1	2	3	3	3	4	4	4	4	4	4	3	3	3	3	3	3	3	3	4	3	3	3	3	3	3	4	3.27273	3.35294	3.16667
2	2	3	1	2	4	5	3	5	5	5	5	5	5	5	5	5	5	5	5	5	5	5	5	5	5	5	5	4	5	5	4.82353	5
1	2	1	1	1	3	3	4	4	4	4	4	3	4	4	4	4	4	4	3	4	3	4	4	3	3	3	3	3.33333	4	3.72727	3.70588	3.33333
2	1	1	1	1	4	3	4	4	4	4	5	4	5	2	2	4	4	3	2	2	4	2	3	3	4	3	3	3.66667	4	3.36364	3.52941	3
2	1	1	1	2	3	3	3	3	3	3	4	4	3	3	3	4	3	3	3	3	3	3	3	2	3	3	3	3	3	3.27273	3.17647	2.83333
1	1	1	1	2	3	5	1	3	3	3	4	5	4	3	4	4	3	3	4	3	3	3	4	3	5	4	4	3	3	3.63636	3.41176	3.83333
1	1	3	2	2	5	5	5	5	5	5	5	5	5	5	5	5	5	5	5	5	5	5	5	3	3	3	3	5	5	5	5	3.66667
1	1	1	1	2	3	2	2	4	4	4	3	3	4	3	4	3	3	3	4	3	3	3	3	3	3	3	3	2.33333	4	3.27273	3.23529	3
1	2	3	1	2	2	2	4	4	3	4	4	4	4	4	5	4	5	5	5	4	4	3	4	4	3	2	2	2.66667	3.66667	4.36364	3.94118	3
1	5	3	1	2	2	2	1	4	4	4	4	2	5	2	2	3	4	2	3	3	2	3	4	3	4	4	4	1.66667	4	2.90909	2.88235	3.66667
1	2	3	1	2	2	2	2	1	1	1	2	2	2	2	2	2	2	2	2	2	2	2	2	2	2	2	2	2	1	2	1.82353	2
1	2	2	1	2	2	3	2	3	3	3	4	4	4	4	3	3	4	4	3	3	4	3	4	3	3	3	3	2.33333	3	3.63636	3.29412	3.16667
2	4	2	1	2	1	1	1	4	4	4	4	4	5	4	3	4	5	4	5	4	5	4	4	4	4	4	4	1	4	4.27273	3.64706	4
2	5	1	1	2	2	1	1	1	1	1	2	1	2	1	2	1	2	1	1	1	1	1	1	1	2	1	1	1.33333	1	1.36364	1.29412	1.16667
2	1	2	1	2	3	3	4	4	4	2	3	3	4	3	4	4	4	4	4	4	4	3	4	3	2	4	4	3.33333	3.33333	3.72727	3.58824	3.33333
2	1	1	1	2	2	2	2	3	3	3	2	3	3	3	4	3	3	3	3	2	2	2	2	3	2	2	3	2	3	2.81818	2.70588	2.33333
1	5	2	1	1	2	3	3	4	4	4	4	3	4	4	3	4	3	3	3	4	3	4	4	4	4	4	4	2.66667	4	3.45455	3.41176	4
1	3	1	1	2	3	2	3	2	2	2	1	1	1	2	2	2	1	2	1	1	1	1	2	2	3	3	3	2.66667	2	1.36364	1.70588	2.33333
2	2	1	1	2	4	3	4	4	4	4	4	4	4	4	4	4	3	4	4	4	4	3	4	4	4	3	3	3.66667	4	3.90909	3.88235	3.5
1	2	3	1	2	2	2	2	4	3	3	2	2	4	2	2	3	4	3	3	2	2	3	5	3	4	3	3	2	3.33333	2.63636	2.64706	3.5
1	2	1	2	2	3	2	2	4	4	4	3	4	3	2	2	2	3	3	3	2	2	4	4	4	4	3	3	2.33333	4	2.63636	2.82353	3.66667
2	1	1	1	2	3	4	2	5	5	5	4	4	4	4	4	4	4	4	5	4	4	4	5	4	5	4	4	3	5	4.09091	4.05882	4.33333
2	1	2	1	2	3	1	1	5	5	5	4	3	5	2	2	4	4	4	5	3	1	4	5	4	5	5	5	1.66667	5	3.36364	3.35294	4.66667
2	2	2	1	2	1	1	1	1	1	1	2	2	1	1	1	2	1	1	2	2	1	1	1	1	3	2	2	1	1	1.45455	1.29412	1.66667
1	1	2	1	2	2	2	3	4	4	4	1	1	3	1	1	2	3	4	3	1	1	3	2	3	5	4	3	2.33333	4	1.90909	2.35294	3.33333
2	2	3	1	1	2	2	2	3	2	3	5	5	5	5	5	5	5	5	5	4	5	5	4	5	5	5	5	2	2.66667	4.90909	4	4.83333
1	5	1	1	2	1	1	1	4	5	5	2	2	2	1	2	1	2	1	3	1	1	1	1	1	2	4	3	1	4.66667	1.63636	2.05882	2
1	2	1	1	1	5	5	5	5	5	5	5	5	5	5	5	5	5	5	5	5	5	4	4	4	5	5	4	5	5	5	5	4.33333
1	2	1	1	2	2	1	2	5	3	3	3	4	4	1	1	2	1	2	2	2	3	2	3	2	1	2	2	1.66667	3.66667	2.27273	2.41176	2
1	4	1	1	2	3	2	3	5	5	5	5	4	3	3	2	3	3	3	3	3	3	3	4	3	4	4	4	2.66667	5	3.18182	3.41176	3.66667
2	3	1	1	1	2	2	3	3	3	3	4	4	4	3	3	4	3	3	4	3	2	3	3	3	4	3	3	2.33333	3	3.36364	3.11765	3.16667
2	4	2	1	2	2	4	3	1	3	2	1	1	2	3	3	1	1	3	1	3	1	1	1	1	3	1	3	3	2	1.81818	2.05882	1.66667
1	2	2	1	2	2	2	2	3	3	3	3	3	3	3	3	3	3	3	3	3	3	2	3	2	2	2	2	2	3	3	2.82353	2.16667
2	2	1	1	1	3	5	4	4	4	4	4	5	3	3	3	4	2	3	3	3	3	4	4	4	5	4	4	4	4	3.27273	3.52941	4.16667
2	4	1	2	2	4	3	4	4	4	4	4	4	3	4	4	4	4	4	4	3	3	3	3	2	3	3	3	3.66667	4	3.72727	3.76471	2.83333
2	3	1	2	2	2	2	3	4	4	4	5	5	4	4	3	4	4	4	4	4	4	4	4	4	4	4	4	2.33333	4	4.09091	3.76471	4
1	3	1	1	2	2	3	2	4	4	4	4	4	4	3	3	4	4	4	3	3	3	4	4	3	4	4	4	2.33333	4	3.54545	3.41176	3.83333
1	3	1	1	1	3	4	2	5	5	5	5	5	5	5	5	5	5	5	5	4	4	4	4	3	4	4	4	3	5	4.81818	4.52941	3.83333
1	1	2	1	2	2	2	2	4	4	4	5	5	5	4	3	5	5	5	4	4	3	4	4	4	3	4	3	2	4	4.36364	3.88235	3.66667
1	5	1	1	2	1	1	1	2	2	2	1	1	3	1	1	1	1	2	2	2	1	1	1	1	2	5	3	1	2	1.45455	1.47059	2.16667
1	3	1	1	2	5	3	4	4	4	4	3	2	3	5	5	3	4	3	5	3	3	4	3	5	5	5	5	4	4	3.54545	3.70588	4.5
1	1	1	1	2	4	4	4	5	5	5	5	5	5	5	5	5	5	5	5	5	5	5	5	3	4	4	4	4	5	5	4.82353	4.16667
1	2	2	1	1	2	3	2	3	3	3	4	4	4	4	4	4	4	4	4	4	4	4	5	4	3	4	4	2.33333	3	4	3.52941	4
2	4	2	1	2	2	2	2	4	5	5	3	3	5	3	3	4	4	3	3	2	2	5	5	4	3	4	5	2	4.66667	3.18182	3.23529	4.33333
1	1	1	1	1	5	5	5	5	5	5	5	5	5	5	5	5	5	5	5	5	5	4	4	4	5	5	4	5	5	5	5	4.33333
1	1	2	1	1	2	4	2	4	4	4	4	4	4	4	5	5	5	5	4	4	4	4	4	4	4	4	4	2.66667	4	4.36364	4	4
2	2	1	1	1	2	2	1	1	1	1	3	3	3	2	1	2	2	2	2	2	2	2	1	3	2	2	3	1.66667	1	2.18182	1.88235	2.16667
1	1	2	1	2	3	3	1	5	5	5	1	1	2	2	1	2	2	1	1	1	1	5	5	4	5	5	5	2.33333	5	1.36364	2.17647	4.83333
2	3	2	1	2	5	5	5	5	5	5	5	5	5	5	5	5	5	5	5	5	5	5	5	5	5	5	5	5	5	5	5	5
1	4	2	2	2	1	1	1	3	3	3	1	1	2	1	1	1	1	1	1	1	1	1	2	1	1	1	1	1	3	1.09091	1.41176	1.16667
1	1	3	1	2	3	2	1	4	3	4	3	3	3	2	2	3	2	3	2	2	2	4	5	4	5	4	5	2	3.66667	2.45455	2.58824	4.5
2	2	2	1	2	3	3	4	5	4	5	4	3	4	4	4	2	4	4	4	2	4	4	3	3	4	4	4	3.33333	4.66667	3.54545	3.70588	3.66667
1	1	1	1	2	2	2	1	3	3	3	4	4	4	4	5	5	5	5	4	3	2	4	5	3	4	4	5	1.66667	3	4.09091	3.47059	4.16667
2	1	1	1	2	2	2	1	3	3	3	4	4	4	4	5	5	5	5	4	3	2	4	5	3	4	4	5	1.66667	3	4.09091	3.47059	4.16667
1	3	1	1	1	1	1	1	5	5	5	5	5	5	3	3	4	5	4	4	4	4	5	5	5	5	3	3	1	5	4.18182	3.76471	4.33333
2	1	1	1	1	3	3	3	3	3	3	3	3	3	3	3	4	4	4	3	3	3	3	3	3	3	3	3	3	3	3.27273	3.17647	3
1	2	1	1	1	2	3	2	3	4	4	3	3	3	3	3	3	2	3	3	2	3	3	3	3	4	4	4	2.33333	3.66667	2.81818	2.88235	3.5
1	4	1	1	2	3	3	3	3	3	3	3	3	3	3	3	3	3	3	3	3	3	3	3	3	3	3	3	3	3	3	3	3
1	2	1	1	2	2	3	1	5	5	5	5	5	5	5	5	5	5	5	5	5	5	5	5	5	5	5	5	2	5	5	4.47059	5
2	3	1	1	2	3	3	3	3	3	3	3	3	2	3	3	3	3	2	3	3	2	3	2	2	1	1	1	3	3	2.72727	2.82353	1.66667
1	1	2	1	1	2	4	3	3	3	3	2	4	3	2	2	2	3	3	3	2	3	3	4	3	4	3	3	3	3	2.63636	2.76471	3.33333
2	5	1	1	2	1	1	1	1	1	1	2	3	3	3	1	5	5	4	5	5	3	1	1	1	2	1	1	1	1	3.54545	2.64706	1.16667
2	1	1	1	1	3	3	2	5	5	5	5	5	3	5	4	5	5	4	5	5	5	5	5	5	5	5	5	2.66667	5	4.63636	4.35294	5
1	2	2	2	1	2	4	3	3	3	3	2	4	3	2	2	2	3	3	3	2	3	3	4	3	4	3	3	3	3	2.63636	2.76471	3.33333
2	1	3	2	1	3	4	3	5	5	5	4	4	5	4	4	5	5	5	5	5	5	4	5	3	5	5	5	3.33333	5	4.63636	4.47059	4.5
2	1	1	1	1	3	3	3	4	4	4	4	3	5	4	4	4	4	4	4	4	3	4	4	4	4	4	4	3	4	3.90909	3.76471	4
1	2	1	1	2	3	3	2	3	3	3	4	4	4	3	3	4	4	4	4	3	4	4	4	4	4	4	4	2.66667	3	3.72727	3.41176	4
2	2	2	1	1	3	3	2	2	2	2	2	3	3	3	2	1	2	2	4	3	2	3	3	4	4	4	4	2.66667	2	2.45455	2.41176	3.66667
2	2	2	1	1	2	3	2	3	3	3	4	4	4	4	4	4	4	4	4	4	4	4	5	4	3	4	4	2.33333	3	4	3.52941	4
1	3	3	1	2	2	1	1	4	5	4	4	3	4	3	2	3	4	4	2	3	2	3	4	4	3	4	4	1.33333	4.33333	3.09091	3	3.66667
2	1	2	1	1	3	4	3	5	5	4	5	5	4	4	4	5	5	5	5	4	4	4	4	4	4	5	5	3.33333	4.66667	4.54545	4.35294	4.33333
2	2	1	1	2	2	2	1	5	5	5	4	5	5	5	5	5	5	3	4	4	5	5	5	5	4	5	5	1.66667	5	4.54545	4.11765	4.83333
1	3	2	1	1	4	5	4	5	5	5	4	4	4	4	4	4	4	4	4	3	4	5	5	5	5	5	5	4.33333	5	3.90909	4.17647	5
1	3	1	1	1	1	1	1	3	3	3	5	5	5	5	5	5	5	5	5	5	5	5	5	5	5	5	5	1	3	5	3.94118	5
2	5	3	1	2	3	4	3	4	4	4	5	5	5	4	4	5	5	4	5	5	4	4	4	3	4	4	4	3.33333	4	4.63636	4.29412	3.83333
1	3	1	1	2	2	2	2	4	4	3	4	4	4	3	2	3	3	3	3	4	3	4	4	3	4	4	4	2	3.66667	3.27273	3.11765	3.83333
1	5	3	1	2	4	3	4	5	4	4	5	5	5	4	4	5	5	5	5	5	4	4	4	4	5	4	4	3.66667	4.33333	4.72727	4.47059	4.16667
2	2	3	1	2	2	3	2	4	4	4	4	4	5	4	4	4	5	4	3	4	1	4	4	4	4	4	4	2.33333	4	3.81818	3.58824	4
1	2	2	1	2	3	3	2	4	4	4	4	4	5	3	3	4	3	3	4	3	3	3	3	3	4	3	3	2.66667	4	3.54545	3.47059	3.16667
1	1	3	1	2	1	1	1	1	1	1	1	1	1	1	1	1	1	1	1	1	1	1	1	1	1	1	1	1	1	1	1	1
1	2	3	1	2	3	4	5	5	5	5	5	5	5	4	3	5	5	5	5	5	5	4	4	4	4	4	4	4	5	4.72727	4.64706	4
2	5	3	1	1	5	3	5	4	3	4	3	4	3	5	5	5	5	5	4	5	5	5	5	5	5	5	5	4.33333	3.66667	4.45455	4.29412	5
2	2	3	1	2	4	4	4	3	3	3	4	4	4	3	3	4	4	4	4	4	3	4	4	3	4	4	4	4	3	3.72727	3.64706	3.83333
2	3	3	1	1	4	4	3	4	4	5	5	5	5	3	5	5	5	5	5	5	5	5	5	4	4	4	3	3.66667	4.33333	4.81818	4.52941	4.16667
1	5	3	1	2	5	5	5	5	2	3	5	5	5	5	5	5	5	5	5	5	5	5	5	5	5	5	5	5	3.33333	5	4.70588	5
1	5	3	1	2	2	1	1	3	3	3	2	2	3	2	2	3	3	2	3	2	1	3	3	2	3	2	2	1.33333	3	2.27273	2.23529	2.5
2	2	2	1	1	3	2	1	4	3	3	3	2	4	1	2	4	2	2	4	2	2	3	3	3	4	3	3	2	3.33333	2.54545	2.58824	3.16667
1	5	1	1	1	2	3	2	4	4	4	3	3	4	1	1	2	2	2	3	2	2	3	3	3	3	3	3	2.33333	4	2.27273	2.58824	3
1	2	1	1	2	2	2	2	5	5	5	5	5	5	5	5	5	5	5	5	5	5	5	5	5	5	5	5	2	5	5	4.47059	5
2	1	3	1	2	3	3	3	4	2	4	4	4	4	3	4	4	3	4	4	2	2	4	5	4	5	4	4	3	3.33333	3.45455	3.35294	4.33333
1	1	1	1	2	3	1	3	5	5	5	5	5	5	5	1	5	5	5	5	5	5	5	5	5	5	5	5	2.33333	5	4.63636	4.29412	5
2	1	3	2	1	4	4	3	5	5	5	4	5	4	5	5	5	5	4	4	4	3	4	4	5	4	5	5	3.66667	5	4.36364	4.35294	4.5
1	4	1	2	1	4	4	4	4	4	4	5	5	5	5	5	5	5	5	5	5	5	4	4	3	3	4	4	4	4	5	4.64706	3.66667
2	2	1	2	1	4	4	4	4	4	4	5	5	5	5	5	5	5	5	5	5	5	4	4	3	3	4	4	4	4	5	4.64706	3.66667
1	3	1	1	1	2	2	2	4	4	4	2	2	2	2	2	2	2	2	3	2	2	2	3	2	3	3	2	2	4	2.09091	2.41176	2.5
1	2	2	1	1	2	2	2	2	2	1	4	4	4	4	1	3	4	2	2	4	4	4	4	3	2	3	2	2	1.66667	3.27273	2.76471	3
2	3	3	1	2	1	1	1	3	2	3	1	2	1	1	1	1	3	2	3	2	1	2	3	1	3	3	3	1	2.66667	1.63636	1.70588	2.5
2	5	2	1	1	3	3	2	5	5	5	4	4	5	4	4	4	4	4	4	4	4	5	5	5	5	4	4	2.66667	5	4.09091	4	4.66667
1	5	3	1	2	2	2	1	3	3	3	4	4	4	3	3	4	4	3	3	3	4	3	1	2	3	4	3	1.66667	3	3.54545	3.11765	2.66667
2	3	1	1	1	2	2	1	5	3	2	4	3	4	5	2	4	5	3	5	5	4	4	5	3	5	4	4	1.66667	3.33333	4	3.47059	4.16667
2	1	2	2	2	4	4	3	4	5	5	5	4	5	4	4	5	3	3	5	4	3	5	5	5	5	4	5	3.66667	4.66667	4.09091	4.11765	4.83333
2	1	2	2	2	2	2	2	2	3	3	2	2	2	1	2	2	2	2	2	3	2	2	3	3	3	3	3	2	2.66667	2	2.11765	2.83333
1	1	1	2	1	3	4	4	1	1	1	3	3	3	3	3	3	4	4	3	3	3	2	3	3	2	2	3	3.66667	1	3.18182	2.88235	2.5
2	2	1	2	1	5	5	5	5	5	5	5	5	5	5	5	5	5	5	5	5	4	5	5	5	5	5	5	5	5	4.90909	4.94118	5
1	1	1	2	1	4	3	4	5	5	5	4	4	5	5	3	4	4	5	5	4	4	4	4	4	5	5	5	3.66667	5	4.27273	4.29412	4.5
1	4	3	2	2	5	5	4	5	5	5	5	5	5	4	4	5	5	4	5	4	5	4	4	4	3	4	4	4.66667	5	4.63636	4.70588	3.83333
1	2	1	2	1	5	5	5	4	3	4	4	4	5	5	5	5	5	5	5	4	4	5	5	4	5	5	5	5	3.66667	4.63636	4.52941	4.83333
1	5	3	1	2	2	2	2	2	2	2	2	3	3	3	3	3	3	4	3	2	2	2	3	3	3	3	2	2	2	2.81818	2.52941	2.66667
1	4	1	1	2	2	1	2	4	3	3	1	4	2	1	2	3	1	3	3	1	1	3	3	3	5	3	3	1.66667	3.33333	2	2.17647	3.33333
2	3	1	1	1	4	4	4	4	4	4	4	5	4	4	4	4	4	4	4	4	4	4	4	4	4	4	4	4	4	4.09091	4.05882	4
1	1	1	2	2	2	2	3	4	3	4	4	3	4	3	3	4	4	3	2	2	2	4	4	3	4	4	4	2.33333	3.66667	3.09091	3.05882	3.83333
1	2	2	2	1	4	2	4	5	5	5	2	2	2	3	3	3	4	3	4	2	3	4	4	4	4	5	5	3.33333	5	2.81818	3.29412	4.33333
1	1	1	2	2	2	1	2	4	3	3	1	4	2	1	2	3	1	3	3	1	1	3	3	3	5	3	3	1.66667	3.33333	2	2.17647	3.33333
2	1	2	2	1	2	2	2	2	2	2	4	2	2	2	2	5	5	2	3	3	1	4	4	3	4	4	4	2	2	2.81818	2.52941	3.83333
2	1	1	2	1	2	2	2	2	2	2	2	2	2	2	2	2	2	2	2	2	2	2	2	2	2	2	2	2	2	2	2	2
2	4	3	2	2	2	1	1	4	4	4	3	2	3	4	4	4	4	3	3	3	2	4	4	4	4	4	4	1.33333	4	3.18182	3	4
2	7	1	2	2	3	4	4	3	3	3	4	4	4	2	2	2	3	3	2	4	2	2	3	3	3	3	3	3.66667	3	2.90909	3.05882	2.83333
2	3	2	2	1	2	2	3	4	5	5	3	3	3	3	2	3	3	3	3	3	3	2	4	3	3	4	3	2.33333	4.66667	2.90909	3.11765	3.16667
2	5	2	2	2	4	4	4	4	4	4	4	4	4	4	4	4	4	4	4	4	4	4	4	4	4	4	4	4	4	4	4	4
1	2	3	2	2	2	3	2	4	4	4	4	4	4	4	4	4	4	4	4	4	4	3	3	3	3	4	4	2.33333	4	4	3.70588	3.33333
1	1	3	2	2	3	2	2	4	4	4	2	2	3	2	2	3	3	3	3	3	3	3	3	3	3	3	3	2.33333	4	2.63636	2.82353	3
1	2	1	1	1	3	3	3	3	3	3	3	2	2	3	3	2	1	2	3	3	2	3	3	3	3	3	3	3	3	2.36364	2.58824	3
2	5	3	1	2	2	1	2	2	2	2	2	2	2	2	2	2	2	2	2	2	2	2	2	2	2	2	2	1.66667	2	2	1.94118	2
1	1	3	1	2	4	4	2	5	5	5	5	5	5	5	5	5	5	5	5	5	5	3	2	2	2	3	2	3.33333	5	5	4.70588	2.33333
2	5	3	1	2	2	2	2	4	4	4	3	3	3	3	3	3	3	3	4	2	2	4	4	2	2	3	4	2	4	2.90909	2.94118	3.16667
2	1	3	1	2	3	3	3	3	3	3	5	5	5	5	5	5	5	5	5	5	5	3	3	3	3	3	3	3	3	5	4.29412	3
2	1	3	1	2	3	3	2	3	4	3	4	4	5	4	5	5	4	5	5	5	4	3	3	3	3	3	3	2.66667	3.33333	4.54545	4	3
1	5	3	1	2	1	1	1	3	1	1	1	1	3	3	3	3	3	3	2	1	1	1	2	1	2	2	1	1	1.66667	2.18182	1.88235	1.5
1	2	3	2	2	2	2	1	3	4	4	5	4	5	5	5	4	5	5	5	5	4	2	2	1	1	1	1	1.66667	3.66667	4.72727	4	1.33333
1	2	3	2	2	4	4	3	4	4	3	4	4	4	4	4	4	4	3	4	4	3	4	3	3	3	3	4	3.66667	3.66667	3.81818	3.76471	3.33333
1	5	3	2	2	3	2	3	4	4	4	3	4	4	3	2	4	4	3	3	3	3	4	4	3	4	4	3	2.66667	4	3.27273	3.29412	3.66667
1	2	3	1	2	3	3	1	1	1	1	5	5	5	2	5	5	5	5	5	5	5	2	1	1	1	1	1	2.33333	1	4.72727	3.64706	1.16667
1	1	3	1	1	5	5	5	5	5	5	5	5	5	5	5	5	5	5	5	5	5	5	5	5	5	5	5	5	5	5	5	5
1	5	3	1	1	2	3	2	5	5	5	5	5	5	1	5	3	5	5	5	4	4	4	5	5	5	5	5	2.33333	5	4.27273	4.05882	4.83333
1	3	3	1	2	3	3	3	4	4	4	4	4	4	4	4	4	4	3	4	4	3	3	4	4	4	4	4	3	4	3.81818	3.70588	3.83333
1	1	3	1	2	2	2	1	4	5	4	2	3	3	2	3	3	3	4	3	3	2	3	4	4	4	4	4	1.66667	4.33333	2.81818	2.88235	3.83333
1	2	3	1	2	2	2	1	4	4	4	4	2	5	2	2	3	4	2	3	3	2	3	4	3	4	4	4	1.66667	4	2.90909	2.88235	3.66667
1	3	3	1	2	3	5	3	5	5	5	5	4	3	4	4	5	5	5	5	4	5	5	5	4	5	5	5	3.66667	5	4.45455	4.41176	4.83333
2	1	3	1	2	1	1	1	3	3	3	4	4	2	2	1	3	4	3	4	2	4	2	2	2	2	2	2	1	3	3	2.64706	2
2	2	2	2	2	3	5	4	5	5	5	5	4	4	3	3	4	5	4	5	4	3	3	3	3	4	3	3	4	5	4	4.17647	3.16667
1	1	2	1	2	3	4	3	4	4	4	5	4	3	4	4	4	4	4	4	3	3	4	4	4	4	5	4	3.33333	4	3.81818	3.76471	4.16667
2	2	3	1	1	2	3	3	4	4	4	4	4	4	3	4	4	4	4	4	3	3	3	3	3	2	3	3	2.66667	4	3.72727	3.58824	2.83333
1	7	3	1	2	4	5	4	5	5	5	5	4	4	5	5	5	5	5	5	5	5	5	5	5	5	5	5	4.33333	5	4.81818	4.76471	5
1	1	3	1	2	2	1	1	4	3	4	2	2	4	1	1	2	2	2	3	2	2	3	3	3	3	3	3	1.33333	3.66667	2.09091	2.23529	3
2	6	1	1	2	1	2	1	2	2	2	3	3	4	3	3	2	4	4	3	3	2	2	2	2	2	2	2	1.33333	2	3.09091	2.58824	2
2	3	2	1	1	1	1	1	1	1	1	1	2	2	3	3	3	3	3	3	3	2	2	2	2	1	1	1	1	1	2.54545	2	1.5
2	1	1	1	2	2	3	2	4	5	5	5	5	5	5	5	5	5	5	5	5	5	5	5	5	5	3	3	2.33333	4.66667	5	4.47059	4.33333
2	5	2	1	1	3	2	1	3	3	3	5	5	4	4	4	5	5	4	4	4	4	3	3	3	3	3	3	2	3	4.36364	3.70588	3
2	2	3	2	2	2	3	1	2	2	2	4	4	5	5	4	5	5	4	4	5	4	5	4	3	3	4	4	2	2	4.45455	3.58824	3.83333
1	1	1	2	2	3	5	3	4	4	4	3	3	5	3	3	4	3	3	5	4	3	3	3	3	5	4	4	3.66667	4	3.54545	3.64706	3.66667
1	1	2	2	2	5	5	5	5	5	5	5	4	4	5	4	5	5	5	4	4	4	4	4	5	5	5	4	5	5	4.45455	4.64706	4.5
1	3	1	2	2	3	5	3	4	4	4	3	3	5	3	3	4	3	3	5	4	3	3	3	3	5	4	4	3.66667	4	3.54545	3.64706	3.66667
1	2	2	2	1	3	2	1	3	3	3	5	5	4	4	4	5	5	4	4	4	4	3	3	3	3	3	3	2	3	4.36364	3.70588	3
1	1	1	1	1	4	4	4	4	4	4	5	5	5	5	5	5	5	5	5	5	5	5	5	5	4	5	5	4	4	5	4.64706	4.83333
2	2	2	1	2	5	5	5	5	5	5	3	3	3	4	3	4	4	4	4	3	4	4	3	4	5	5	5	5	5	3.54545	4.05882	4.33333
2	2	1	1	2	3	3	3	3	3	3	2	2	2	3	4	3	3	3	3	2	2	3	3	3	3	3	3	3	3	2.63636	2.76471	3
1	1	1	1	2	3	1	2	5	5	5	5	3	3	5	3	4	4	2	4	3	3	4	4	4	4	3	4	2	5	3.54545	3.52941	3.83333
1	2	2	1	2	3	4	4	4	1	4	4	5	5	5	5	4	4	4	5	4	4	4	5	4	4	4	4	3.66667	3	4.45455	4.05882	4.16667
2	1	1	1	2	2	3	2	3	3	3	4	4	4	4	4	4	4	4	4	4	4	3	3	3	4	4	3	2.33333	3	4	3.52941	3.33333
2	7	1	1	1	1	1	1	1	1	1	1	2	2	3	3	3	3	3	3	3	2	2	2	2	1	1	1	1	1	2.54545	2	1.5
2	1	1	1	2	1	2	1	2	2	2	3	3	4	3	3	2	4	4	3	3	2	2	2	2	2	2	2	1.33333	2	3.09091	2.58824	2
1	1	3	1	2	4	4	3	5	5	5	3	4	4	4	3	5	4	4	3	3	3	3	3	3	4	3	4	3.66667	5	3.63636	3.88235	3.33333
1	1	2	1	2	4	4	3	4	4	4	3	3	3	5	4	4	4	4	4	4	4	4	4	3	4	3	3	3.66667	4	3.81818	3.82353	3.5
2	1	1	1	1	3	4	2	4	3	4	4	4	5	3	4	4	3	3	3	4	3	3	2	3	3	3	3	3	3.66667	3.63636	3.52941	2.83333
2	1	2	1	2	2	3	2	2	3	2	2	3	3	3	4	3	3	3	3	3	3	3	3	2	3	3	3	2.33333	2.33333	3	2.76471	2.83333
1	1	1	1	2	3	4	3	3	3	3	4	3	4	3	3	4	3	3	5	4	4	2	3	3	4	3	2	3.33333	3	3.63636	3.47059	2.83333
1	1	1	1	2	4	3	2	3	3	3	4	3	3	4	4	4	4	4	4	3	3	4	5	4	4	4	4	3	3	3.63636	3.41176	4.16667
1	5	2	1	2	3	4	4	4	1	4	4	5	5	5	5	4	4	4	5	4	4	4	5	4	4	4	4	3.66667	3	4.45455	4.05882	4.16667
2	1	2	1	2	3	4	5	5	5	5	5	5	5	4	4	5	5	5	5	5	2	5	5	5	5	5	5	4	5	4.54545	4.52941	5
2	7	1	1	2	2	3	2	4	4	4	5	4	5	4	4	4	3	4	5	3	3	3	3	3	4	4	4	2.33333	4	4	3.70588	3.5
1	2	1	1	2	3	3	2	5	5	5	5	5	5	2	5	5	5	5	5	5	5	5	5	5	5	5	5	2.66667	5	4.72727	4.41176	5
1	1	2	1	2	2	3	3	4	4	4	4	4	4	4	4	4	4	4	4	4	4	4	4	4	4	4	4	2.66667	4	4	3.76471	4
2	1	2	1	1	3	3	2	4	3	3	4	4	3	3	3	4	4	4	4	4	4	4	4	4	4	4	4	2.66667	3.33333	3.72727	3.47059	4
2	1	3	1	1	1	1	1	2	3	3	3	3	3	3	3	3	3	3	2	2	2	2	2	2	3	2	2	1	2.66667	2.72727	2.41176	2.16667
2	1	2	1	1	2	2	2	3	3	3	5	4	4	4	4	4	4	4	5	4	4	3	4	3	3	3	3	2	3	4.18182	3.58824	3.16667
2	3	2	1	2	2	3	3	4	4	3	4	3	4	3	2	4	3	4	4	4	2	4	4	3	4	4	4	2.66667	3.66667	3.36364	3.29412	3.83333
1	5	1	1	2	3	2	2	2	2	2	4	4	4	3	3	3	4	3	4	4	3	3	3	3	3	3	3	2.33333	2	3.54545	3.05882	3
1	2	1	1	2	3	3	2	4	3	3	2	3	4	4	4	4	4	3	5	3	2	4	4	4	5	5	5	2.66667	3.33333	3.45455	3.29412	4.5
2	2	3	1	2	1	1	1	5	5	5	4	2	1	3	3	5	3	3	4	3	1	1	2	1	2	2	1	1	5	2.90909	2.94118	1.5
1	5	1	1	1	5	4	5	5	5	5	4	5	5	5	5	5	4	5	4	5	4	5	4	5	4	4	5	4.66667	5	4.63636	4.70588	4.5
1	2	2	1	2	4	3	2	3	4	4	1	1	1	1	1	1	3	3	1	1	1	3	3	3	3	3	3	3	3.66667	1.36364	2.05882	3
1	3	2	1	2	2	2	1	4	4	4	2	1	2	1	1	2	2	2	3	1	2	4	4	4	4	4	4	1.66667	4	1.72727	2.11765	4
1	1	2	1	2	2	2	1	4	4	4	2	1	2	1	1	2	2	2	3	1	2	4	4	4	4	4	4	1.66667	4	1.72727	2.11765	4
1	1	3	1	2	2	2	1	4	3	4	1	1	1	3	2	4	4	4	2	3	1	3	1	1	2	2	2	1.66667	3.66667	2.36364	2.47059	1.83333
2	1	2	1	2	4	3	4	5	5	5	4	4	3	3	3	3	4	4	4	4	3	3	4	4	4	4	4	3.66667	5	3.54545	3.82353	3.83333
1	2	1	1	1	3	2	2	3	3	3	4	4	3	4	2	4	4	3	4	4	3	4	4	4	4	4	4	2.33333	3	3.54545	3.23529	4
2	1	1	1	2	4	4	3	5	5	5	5	5	5	4	4	5	5	5	5	5	4	5	5	5	5	5	5	3.66667	5	4.72727	4.58824	5
2	1	2	1	2	3	2	2	4	4	4	4	3	4	2	2	3	3	3	4	4	2	4	4	4	4	4	4	2.33333	4	3.09091	3.11765	4
2	2	1	1	2	2	2	1	5	5	5	4	5	5	5	5	5	5	3	4	4	5	5	5	5	4	5	5	1.66667	5	4.54545	4.11765	4.83333
1	2	1	1	1	4	4	4	4	4	4	3	3	4	4	4	4	4	4	4	4	3	4	4	4	4	4	4	4	4	3.72727	3.82353	4
2	1	2	1	2	3	3	2	3	3	3	4	5	5	5	3	5	5	4	5	5	3	5	5	5	4	5	5	2.66667	3	4.45455	3.88235	4.83333
1	2	2	1	1	4	4	3	5	5	5	4	5	5	5	5	5	5	5	5	5	5	4	4	4	4	4	4	3.66667	5	4.90909	4.70588	4
1	5	3	1	1	3	5	3	5	5	5	4	2	4	5	4	4	4	3	5	3	3	4	4	4	4	4	5	3.66667	5	3.72727	3.94118	4.16667
1	5	2	1	2	3	3	3	4	3	3	4	4	4	3	3	4	2	4	4	3	2	4	4	4	4	5	4	3	3.33333	3.36364	3.29412	4.16667
2	5	2	1	1	2	2	2	4	4	5	4	3	5	4	5	5	3	4	4	4	3	4	5	5	5	5	5	2	4.33333	4	3.70588	4.83333
1	1	3	1	2	3	3	2	4	4	4	5	4	4	3	3	4	4	4	3	4	4	4	5	4	4	4	4	2.66667	4	3.81818	3.64706	4.16667
2	2	3	1	2	2	1	1	5	5	3	2	2	5	3	2	4	5	3	4	4	1	3	4	3	3	4	4	1.33333	4.33333	3.18182	3.05882	3.5
1	1	1	1	2	2	2	2	2	2	2	2	2	1	3	3	3	3	3	3	3	3	3	3	3	3	3	3	2	2	2.63636	2.41176	3
1	2	2	1	2	2	3	3	5	5	5	5	5	4	3	3	4	3	3	3	2	3	3	4	5	5	5	5	2.66667	5	3.45455	3.58824	4.5
1	1	3	1	2	4	4	2	3	3	2	4	4	4	4	4	4	4	4	4	4	4	4	4	4	4	4	4	3.33333	2.66667	4	3.64706	4
2	1	2	1	2	2	1	2	3	3	3	2	2	4	2	2	2	3	3	1	1	2	3	2	2	3	2	3	1.66667	3	2.18182	2.23529	2.5
1	2	2	1	2	4	3	3	5	4	4	3	4	3	2	3	4	4	3	2	3	2	4	4	3	5	5	5	3.33333	4.33333	3	3.29412	4.33333
2	2	2	1	2	3	3	3	4	3	4	4	3	3	4	3	4	3	4	4	3	3	4	4	2	2	2	3	3	3.66667	3.45455	3.41176	2.83333
1	2	2	1	2	2	5	2	1	1	1	1	1	1	1	1	1	1	1	1	1	1	3	3	2	2	2	2	3	1	1	1.35294	2.33333
1	5	1	1	2	2	2	2	2	2	2	3	2	2	2	3	3	2	3	4	2	3	2	2	2	2	2	2	2	2	2.63636	2.41176	2
1	3	3	1	2	2	2	2	3	2	2	3	3	4	3	3	3	3	3	3	3	3	3	4	3	3	3	3	2	2.33333	3.09091	2.76471	3.16667
2	3	2	1	2	3	3	3	4	3	4	4	3	3	4	3	4	3	4	4	3	3	4	4	2	2	2	3	3	3.66667	3.45455	3.41176	2.83333
1	1	3	1	2	3	3	2	4	4	4	3	4	3	2	2	4	3	4	3	2	2	4	2	3	3	3	3	2.66667	4	2.90909	3.05882	3
1	1	3	1	2	2	3	1	4	5	5	4	3	3	2	2	3	2	2	2	2	3	3	5	3	4	4	4	2	4.66667	2.54545	2.82353	3.83333
2	2	3	1	1	1	1	1	3	3	3	2	2	2	3	2	3	4	3	3	3	3	5	5	4	4	4	4	1	3	2.72727	2.47059	4.33333
1	3	1	1	1	1	1	1	3	3	3	5	5	5	5	5	5	5	5	5	5	5	5	5	5	5	5	5	1	3	5	3.94118	5
1	1	3	1	2	2	4	2	5	5	5	4	4	4	4	4	4	4	4	4	3	2	4	4	3	4	4	4	2.66667	5	3.72727	3.76471	3.83333
2	2	3	1	2	2	2	2	5	5	5	4	3	4	3	5	4	4	4	5	3	5	5	5	4	5	5	5	2	5	4	3.82353	4.83333
1	2	3	1	2	3	3	3	3	3	3	5	5	5	3	3	3	3	4	4	3	3	3	4	2	3	3	3	3	3	3.72727	3.47059	3
2	2	3	1	2	5	5	5	5	5	5	5	5	5	5	5	5	5	5	5	5	5	5	5	5	5	5	5	5	5	5	5	5
1	1	3	1	2	2	2	2	3	2	2	3	3	4	3	3	3	3	3	3	3	3	3	4	3	3	3	3	2	2.33333	3.09091	2.76471	3.16667
1	1	3	1	2	3	3	3	4	3	3	4	4	5	4	4	4	4	4	4	4	3	3	4	2	3	3	3	3	3.33333	4	3.70588	3
2	1	3	1	2	4	4	4	4	4	4	4	4	4	4	4	4	4	4	4	4	4	4	4	4	4	4	4	4	4	4	4	4
1	1	3	1	1	2	2	2	5	3	3	2	4	4	3	4	4	4	4	4	3	3	2	3	3	3	3	2	2	3.66667	3.54545	3.29412	2.66667
1	1	3	1	2	4	4	4	4	4	4	4	4	4	4	3	4	4	4	4	4	4	4	4	4	4	4	4	4	4	3.90909	3.94118	4
1	1	3	1	2	2	3	1	3	3	3	4	3	5	4	3	5	5	5	4	4	3	3	3	3	3	3	1	2	3	4.09091	3.52941	2.66667
2	2	3	1	2	1	3	1	3	3	3	5	5	5	5	5	5	5	5	5	5	3	5	3	4	5	5	5	1.66667	3	4.81818	3.94118	4.5
2	5	3	1	2	4	5	5	5	5	5	4	4	5	5	5	5	5	5	5	5	5	5	5	4	5	5	5	4.66667	5	4.81818	4.82353	4.83333
1	3	3	1	2	1	2	1	5	5	5	4	4	4	5	5	5	5	5	5	5	5	5	5	4	4	4	4	1.33333	5	4.72727	4.17647	4.33333
2	1	3	1	2	5	5	5	5	5	5	5	5	5	5	5	5	5	5	5	5	5	3	3	3	3	3	3	5	5	5	5	3
2	2	3	1	1	3	4	3	4	5	4	5	5	5	4	4	5	5	5	4	5	5	4	4	4	4	4	4	3.33333	4.33333	4.72727	4.41176	4
1	1	3	1	2	1	1	1	4	5	4	2	2	5	4	4	5	5	5	5	5	3	4	4	4	3	3	2	1	4.33333	4.09091	3.58824	3.33333
1	4	3	1	2	2	1	2	2	2	3	2	2	5	3	2	1	2	1	5	2	1	5	5	4	5	5	5	1.66667	2.33333	2.36364	2.23529	4.83333
1	2	3	1	2	2	3	2	4	4	4	2	2	4	3	3	5	2	3	4	3	3	4	4	3	4	4	4	2.33333	4	3.09091	3.11765	3.83333
2	2	3	1	1	3	3	2	3	3	5	3	3	2	3	3	3	2	3	3	3	3	2	2	2	2	2	2	2.66667	3.66667	2.81818	2.94118	2
2	3	3	1	1	1	2	1	3	3	3	3	3	3	3	3	3	3	3	3	3	3	3	3	3	3	3	3	1.33333	3	3	2.70588	3
2	5	3	1	1	2	2	2	4	4	4	4	4	4	4	4	4	4	4	4	4	4	4	4	4	3	2	3	2	4	4	3.64706	3.33333
2	5	3	1	2	3	2	2	5	5	5	5	5	3	5	4	5	5	5	5	3	3	5	5	5	5	5	5	2.33333	5	4.36364	4.11765	5
1	1	3	1	1	1	4	4	4	4	4	4	4	4	4	3	3	5	3	3	4	3	4	4	4	4	4	4	3	4	3.63636	3.58824	4
2	1	3	1	1	3	2	2	4	4	3	4	4	4	3	4	4	3	4	3	3	4	2	3	2	4	4	4	2.33333	3.66667	3.63636	3.41176	3.16667
2	1	3	1	1	3	3	3	3	4	3	3	3	2	3	3	3	3	3	4	3	3	3	3	3	3	3	3	3	3.33333	3	3.05882	3
1	2	1	1	1	3	3	3	3	3	3	3	3	3	3	3	3	3	3	3	3	3	3	3	3	3	3	3	3	3	3	3	3
1	3	1	1	1	4	4	4	4	4	4	4	5	4	4	4	4	4	4	4	4	3	4	4	4	4	4	4	4	4	4	4	4
2	3	3	1	2	1	2	1	3	2	1	1	1	1	3	4	3	1	3	5	4	2	3	4	4	4	4	4	1.33333	2	2.54545	2.23529	3.83333
1	2	3	1	2	4	4	3	4	4	4	4	3	5	3	4	4	4	4	4	4	4	4	3	3	3	4	3	3.66667	4	3.90909	3.88235	3.33333
2	1	1	1	1	2	3	2	1	2	2	2	2	2	1	1	2	2	2	3	2	2	4	3	4	4	4	4	2.33333	1.66667	1.90909	1.94118	3.83333
2	2	3	1	1	4	4	5	4	5	4	4	4	4	4	4	4	4	3	5	4	4	4	5	4	4	5	4	4.33333	4.33333	4	4.11765	4.33333
1	4	2	1	1	2	3	1	4	4	3	3	2	2	3	2	3	4	3	3	3	3	3	4	2	2	3	3	2	3.66667	2.81818	2.82353	2.83333
2	4	1	1	2	4	3	3	4	3	4	4	4	5	5	5	5	4	4	5	5	5	4	4	4	3	3	3	3.33333	3.66667	4.63636	4.23529	3.5
1	1	3	1	2	3	3	2	4	4	4	5	4	4	5	4	5	4	4	4	4	4	4	5	4	5	5	5	2.66667	4	4.27273	3.94118	4.66667
2	4	3	1	2	1	3	1	3	3	3	5	5	5	5	5	5	5	5	5	5	3	5	3	4	5	5	5	1.66667	3	4.81818	3.94118	4.5
1	2	3	1	1	3	3	3	3	4	3	3	3	2	3	3	3	3	3	4	3	3	3	3	3	3	3	3	3	3.33333	3	3.05882	3
2	1	3	1	1	3	3	3	3	4	3	3	3	2	3	3	3	3	3	4	3	3	3	3	3	3	3	3	3	3.33333	3	3.05882	3
1	1	3	1	2	2	2	2	2	2	2	2	2	2	2	2	2	2	2	2	2	3	2	2	3	3	3	2	2	2	2.09091	2.05882	2.5
1	5	3	1	2	2	2	2	3	2	2	3	3	4	3	3	3	3	3	3	3	3	3	4	3	3	3	3	2	2.33333	3.09091	2.76471	3.16667
1	1	1	1	1	2	2	5	4	3	3	3	2	4	1	1	4	2	4	3	4	5	3	4	4	3	4	4	3	3.33333	3	3.05882	3.66667
1	1	1	1	1	2	2	5	4	3	3	3	2	4	1	1	4	2	4	3	4	5	3	4	4	3	4	4	3	3.33333	3	3.05882	3.66667
1	1	1	1	2	2	2	2	3	3	3	3	3	4	3	4	4	4	4	3	3	2	1	2	1	1	1	1	2	3	3.36364	3.05882	1.16667
1	3	1	1	2	2	2	2	3	3	3	3	3	4	3	4	4	4	4	3	3	2	1	2	1	1	1	1	2	3	3.36364	3.05882	1.16667
2	4	2	1	2	1	4	1	5	5	5	5	5	5	4	4	5	5	5	5	5	5	5	5	5	5	5	5	2	5	4.81818	4.35294	5
2	5	1	1	1	2	3	2	3	3	3	2	3	3	4	3	2	2	2	4	3	2	2	3	2	2	3	2	2.33333	3	2.72727	2.70588	2.33333
1	1	3	1	2	3	3	3	4	4	4	5	5	5	4	4	4	4	4	4	4	4	5	4	4	4	5	5	3	4	4.27273	4	4.5
1	4	2	1	1	3	3	2	4	4	4	5	4	4	3	3	4	4	4	4	4	4	4	4	4	4	4	4	2.66667	4	3.90909	3.70588	4
2	5	2	1	1	2	3	2	4	4	4	3	3	5	3	3	4	4	4	4	3	3	3	4	1	2	3	3	2.33333	4	3.54545	3.41176	2.66667
2	5	1	1	1	4	4	4	4	4	4	4	3	4	5	4	4	4	3	4	4	4	4	4	4	4	4	4	4	4	3.90909	3.94118	4
2	5	1	1	1	2	2	2	2	2	2	2	2	2	2	2	2	2	2	2	2	2	2	2	2	2	2	2	2	2	2	2	2
2	1	3	1	2	3	3	3	4	4	4	4	5	5	5	5	4	4	4	4	4	4	4	4	4	4	3	3	3	4	4.36364	4.05882	3.66667
2	2	2	1	2	1	2	1	5	5	5	5	5	5	3	3	3	5	5	5	5	5	5	5	5	5	5	5	1.33333	5	4.45455	4	5
2	1	3	1	2	4	4	4	4	3	3	5	5	5	5	5	5	5	5	5	5	5	3	3	5	5	5	5	4	3.33333	5	4.52941	4.33333
1	1	1	1	2	4	4	4	4	5	5	5	5	5	5	5	5	5	5	5	5	5	3	4	4	5	5	5	4	4.66667	5	4.76471	4.33333
2	2	1	1	2	2	2	2	3	3	3	3	3	4	3	3	3	3	3	3	3	3	2	2	3	3	3	3	2	3	3.09091	2.88235	2.66667
2	4	1	1	1	3	3	3	3	3	3	3	3	3	3	3	3	3	3	3	3	3	3	3	3	3	3	3	3	3	3	3	3
1	1	1	1	2	4	4	4	3	3	3	3	3	3	2	3	3	3	3	3	3	3	3	3	3	3	5	5	4	3	2.90909	3.11765	3.66667
1	2	1	1	2	2	2	2	3	2	2	4	3	4	3	4	4	3	4	4	3	4	4	4	2	4	2	3	2	2.33333	3.63636	3.11765	3.16667
2	3	3	1	2	2	5	1	3	4	3	3	2	3	3	3	2	3	3	4	2	2	4	4	4	5	5	5	2.66667	3.33333	2.72727	2.82353	4.5
2	2	2	1	2	4	4	4	4	4	3	4	4	5	4	4	4	3	3	4	3	4	5	4	4	4	4	4	4	3.66667	3.81818	3.82353	4.16667
1	7	1	1	2	3	1	1	3	3	3	4	4	3	4	4	5	4	4	4	3	3	3	3	3	3	3	3	1.66667	3	3.81818	3.29412	3
2	2	2	1	2	2	2	1	4	4	4	2	3	2	1	1	2	2	2	4	2	1	2	2	2	2	2	2	1.66667	4	2	2.29412	2
1	2	1	1	2	2	3	1	4	4	4	3	3	5	3	2	3	4	3	3	3	3	3	3	2	4	3	4	2	4	3.18182	3.11765	3.16667
1	2	2	1	2	1	1	1	1	1	1	3	3	4	2	2	2	2	2	2	3	2	1	2	1	1	1	2	1	1	2.45455	1.94118	1.33333
1	1	2	1	2	4	4	3	3	3	3	4	2	3	4	4	4	4	3	4	4	1	3	3	2	4	3	4	3.66667	3	3.36364	3.35294	3.16667
2	1	2	1	2	3	3	3	5	5	5	5	4	5	5	4	4	4	4	4	4	3	4	3	4	4	5	4	3	5	4.18182	4.11765	4
2	1	3	1	2	4	4	4	4	4	4	4	4	4	4	4	4	4	4	4	4	4	4	4	4	4	4	4	4	4	4	4	4
2	3	2	1	1	3	3	1	3	3	3	4	4	4	4	4	4	4	4	4	4	4	4	4	4	4	4	4	2.33333	3	4	3.52941	4
2	2	2	1	2	2	2	2	3	3	3	3	2	2	2	1	2	3	2	2	1	1	2	2	2	2	2	3	2	3	1.90909	2.11765	2.16667
2	5	3	1	1	3	3	2	3	3	4	4	5	4	3	3	4	4	3	4	2	2	4	4	3	4	3	3	2.66667	3.33333	3.45455	3.29412	3.5
2	1	3	1	1	1	1	1	3	3	3	3	3	3	3	2	3	3	2	3	1	2	3	3	3	2	3	3	1	3	2.54545	2.35294	2.83333
2	1	3	1	2	3	3	2	3	3	3	4	4	4	4	3	5	4	4	4	4	4	4	3	4	4	4	4	2.66667	3	4	3.58824	3.83333
1	1	2	1	2	3	3	1	5	3	3	5	5	5	4	4	5	5	5	5	4	4	3	4	3	4	4	4	2.33333	3.66667	4.63636	4.05882	3.66667
1	2	3	1	2	4	3	2	4	4	4	4	4	4	3	3	4	4	4	3	3	3	4	4	4	4	4	4	3	4	3.54545	3.52941	4
1	1	3	1	2	3	3	3	5	5	5	3	5	5	4	4	5	5	4	4	4	4	4	4	3	4	4	4	3	5	4.27273	4.17647	3.83333
1	1	3	1	1	2	4	2	4	3	3	3	3	4	3	3	4	4	3	4	3	3	4	4	3	3	3	3	2.66667	3.33333	3.36364	3.23529	3.33333
2	1	3	1	1	5	5	3	5	5	5	5	3	5	1	5	5	5	3	5	5	3	5	5	5	5	5	5	4.33333	5	4.09091	4.29412	5
1	3	3	1	2	2	3	1	4	4	4	2	4	2	2	2	3	3	1	2	3	2	4	4	3	4	4	4	2	4	2.36364	2.58824	3.83333
2	2	3	1	2	3	4	4	5	5	5	4	5	5	3	5	5	5	5	5	5	5	4	5	3	5	5	5	3.66667	5	4.72727	4.58824	4.5
2	1	3	1	1	1	1	1	4	2	3	3	4	2	3	2	3	4	3	4	4	3	4	4	3	3	3	3	1	3	3.18182	2.76471	3.33333
1	1	3	1	2	3	3	3	4	4	4	4	4	4	3	3	4	4	3	4	3	3	4	4	3	4	4	4	3	4	3.54545	3.52941	3.83333
2	2	2	1	1	3	3	3	3	3	3	3	3	3	3	3	3	3	3	3	3	3	3	3	3	3	3	3	3	3	3	3	3
2	5	3	1	2	2	2	2	2	3	3	3	4	4	4	4	4	5	4	4	4	3	3	4	2	4	3	3	2	2.66667	3.90909	3.35294	3.16667
2	2	2	1	2	1	2	1	4	4	4	3	4	4	3	4	4	3	3	3	3	3	4	4	3	4	4	4	1.33333	4	3.36364	3.11765	3.83333
2	3	2	1	2	2	2	2	4	4	4	3	3	4	2	2	3	4	4	3	3	3	4	4	4	4	4	4	2	4	3.09091	3.05882	4
2	1	3	1	2	5	5	5	5	5	5	5	5	5	5	5	5	5	5	5	5	5	5	5	5	4	5	5	5	5	5	5	4.83333
1	1	2	1	2	3	2	2	4	4	3	2	2	2	2	2	3	3	3	2	1	2	3	4	3	3	3	3	2.33333	3.66667	2.18182	2.47059	3.16667
1	1	1	1	1	1	1	1	4	4	4	1	2	2	1	1	1	1	1	1	1	1	2	2	1	2	1	1	1	4	1.18182	1.64706	1.5
2	1	3	1	2	3	2	3	3	3	4	3	3	3	3	3	3	4	2	3	3	5	3	3	3	3	3	4	2.66667	3.33333	3.18182	3.11765	3.16667
1	1	2	1	2	2	2	1	4	4	4	3	4	4	2	1	3	3	3	4	3	4	3	4	3	4	4	4	1.66667	4	3.09091	3	3.66667
1	2	2	1	2	2	2	2	3	3	3	4	4	3	3	3	4	3	3	4	3	3	3	4	3	4	4	4	2	3	3.36364	3.05882	3.66667
2	1	3	1	2	4	4	3	3	3	4	4	4	4	4	4	4	4	4	4	4	3	4	4	4	4	4	4	3.66667	3.33333	3.90909	3.76471	4
1	1	2	1	2	2	3	3	3	3	3	3	3	3	4	4	3	3	3	3	3	3	3	2	2	3	3	3	2.66667	3	3.18182	3.05882	2.66667
2	2	2	1	2	2	3	3	3	3	4	1	1	2	1	1	2	2	1	1	1	2	3	4	2	3	2	3	2.66667	3.33333	1.36364	1.94118	2.83333
2	1	2	1	2	4	4	3	5	5	3	4	1	4	2	4	4	1	4	3	1	2	3	3	2	3	3	3	3.66667	4.33333	2.72727	3.17647	2.83333
2	5	3	1	2	3	4	3	4	3	3	2	2	2	3	3	4	3	3	3	3	3	4	4	4	3	4	4	3.33333	3.33333	2.81818	3	3.83333
1	2	3	1	2	3	4	3	4	3	3	2	2	2	3	3	4	3	3	3	3	3	4	4	4	3	4	4	3.33333	3.33333	2.81818	3	3.83333
2	7	2	1	2	1	1	1	3	3	2	2	3	4	3	3	2	2	1	1	1	1	2	3	2	3	2	3	1	2.66667	2.09091	2	2.5
2	1	2	1	2	2	1	1	5	5	5	3	3	5	2	2	3	4	3	4	1	1	3	4	2	4	3	3	1.33333	5	2.81818	2.94118	3.16667
2	1	2	1	1	3	3	3	4	4	4	3	4	4	3	4	3	5	4	4	3	3	2	3	3	3	3	4	3	4	3.63636	3.58824	3
1	1	2	1	2	3	4	2	5	5	5	4	3	3	4	4	4	4	4	4	4	3	4	4	4	4	4	4	3	5	3.72727	3.82353	4
1	3	2	1	2	2	2	1	3	3	3	3	2	3	2	2	3	3	3	3	2	2	3	2	3	3	3	3	1.66667	3	2.54545	2.47059	2.83333
2	1	3	1	1	2	2	1	3	3	3	4	3	3	3	3	3	4	4	3	3	3	3	3	3	3	3	3	1.66667	3	3.27273	2.94118	3
1	4	2	1	2	3	3	3	5	5	5	4	4	4	3	3	4	4	4	4	3	3	3	3	3	3	3	3	3	5	3.63636	3.76471	3
1	3	2	1	2	2	2	1	4	4	4	1	2	3	1	1	2	2	4	3	2	1	4	4	4	3	4	4	1.66667	4	2	2.29412	3.83333
2	5	1	1	2	3	2	2	2	2	2	3	3	3	3	3	3	3	3	4	4	4	3	3	3	3	3	3	2.33333	2	3.27273	2.88235	3
1	1	3	1	2	4	3	4	5	4	4	5	5	5	5	5	5	5	4	5	5	4	4	4	4	5	5	5	3.66667	4.33333	4.81818	4.52941	4.5
1	1	2	1	2	3	3	3	4	4	4	5	5	5	5	4	5	5	5	4	4	5	4	4	3	4	4	4	3	4	4.72727	4.29412	3.83333
2	1	2	1	1	2	3	2	3	3	3	3	3	2	3	2	3	2	2	3	3	2	3	2	2	3	2	3	2.33333	3	2.54545	2.58824	2.5
2	1	2	1	2	3	3	1	4	4	3	3	4	5	4	4	5	3	3	4	4	5	4	4	3	3	3	3	2.33333	3.66667	4	3.64706	3.33333
2	3	2	1	2	3	3	1	4	4	3	3	4	5	4	4	5	3	3	4	4	5	4	4	3	3	3	3	2.33333	3.66667	4	3.64706	3.33333
2	2	2	1	2	3	3	2	3	3	3	3	3	3	2	2	2	3	2	3	2	2	2	3	3	4	3	3	2.66667	3	2.45455	2.58824	3
2	1	3	1	2	3	3	2	4	4	3	3	3	3	3	3	3	3	3	3	3	2	2	4	3	4	4	4	2.66667	3.66667	2.90909	3	3.5
1	5	2	1	2	2	5	1	4	4	4	5	3	4	3	4	4	3	4	4	3	4	3	4	4	5	4	5	2.66667	4	3.72727	3.58824	4.16667
1	2	2	1	2	4	5	5	4	3	3	4	4	4	4	4	3	4	4	4	5	5	4	4	4	4	4	3	4.66667	3.33333	4.09091	4.05882	3.83333
1	2	2	1	1	1	3	1	3	3	3	2	2	3	2	1	2	3	2	2	2	2	3	4	4	3	4	4	1.66667	3	2.09091	2.17647	3.66667
2	1	2	1	2	3	3	3	3	3	3	3	3	3	3	3	3	3	3	3	3	3	3	3	3	3	3	3	3	3	3	3	3
1	2	3	1	2	4	3	4	5	4	4	5	5	5	5	5	5	5	4	5	5	4	4	4	4	5	5	5	3.66667	4.33333	4.81818	4.52941	4.5
2	1	2	1	2	2	3	2	5	5	5	4	4	5	4	4	5	4	5	4	4	4	4	5	4	5	5	5	2.33333	5	4.27273	4.05882	4.66667
1	1	2	1	2	2	1	1	2	2	2	3	2	3	2	1	2	4	2	2	2	2	1	2	2	3	2	2	1.33333	2	2.27273	2.05882	2
2	5	2	1	2	4	4	3	3	3	3	4	3	4	4	4	4	4	4	4	4	4	4	4	4	4	4	4	3.66667	3	3.90909	3.70588	4
1	4	3	1	2	3	3	3	3	3	3	4	4	4	3	3	3	3	3	3	3	3	3	3	3	3	4	4	3	3	3.27273	3.17647	3.33333
1	5	3	1	1	1	1	1	2	2	2	3	3	3	3	3	3	3	2	3	2	2	3	3	2	2	2	2	1	2	2.72727	2.29412	2.33333
2	2	3	1	2	3	2	2	3	3	3	3	2	4	4	3	2	4	3	3	3	3	3	4	3	4	4	4	2.33333	3	3.09091	2.94118	3.66667
2	1	3	1	1	2	2	2	3	3	3	3	4	4	3	3	3	3	3	3	3	3	3	3	3	3	3	3	2	3	3.18182	2.94118	3
1	1	3	1	2	3	4	2	5	4	4	5	5	5	4	5	5	5	5	4	5	5	4	4	3	3	3	3	3	4.33333	4.81818	4.41176	3.33333
1	4	2	1	2	4	4	4	3	3	3	3	4	5	5	5	4	4	4	4	4	3	5	5	4	5	5	5	4	3	4.09091	3.88235	4.83333
1	2	3	1	2	1	2	1	2	2	2	5	5	4	4	5	5	5	4	4	4	3	1	3	3	2	3	3	1.33333	2	4.36364	3.41176	2.5
1	1	3	1	2	3	4	5	4	3	4	3	3	3	3	3	3	3	3	3	3	3	4	5	5	3	4	4	4	3.66667	3	3.29412	4.16667
1	1	3	1	1	4	4	3	4	4	4	4	3	4	3	4	4	4	4	4	4	3	4	4	4	4	4	4	3.66667	4	3.72727	3.76471	4
2	4	3	1	2	5	5	5	5	5	5	5	5	5	5	5	5	5	5	5	5	5	5	5	5	5	5	5	5	5	5	5	5
2	2	3	1	2	4	4	3	4	5	4	5	5	5	5	4	4	4	5	5	5	4	4	4	4	4	4	4	3.66667	4.33333	4.63636	4.41176	4
1	2	3	1	2	3	4	5	4	3	4	3	3	3	3	3	3	3	3	3	3	3	4	5	5	3	4	4	4	3.66667	3	3.29412	4.16667
2	5	3	1	2	2	3	2	3	3	3	2	2	3	2	2	2	3	2	2	2	1	3	3	3	3	3	3	2.33333	3	2.09091	2.29412	3
2	1	3	1	2	5	5	5	5	5	5	5	5	5	5	5	5	5	5	5	5	5	5	5	5	5	5	5	5	5	5	5	5
2	2	3	1	2	2	2	2	4	4	4	5	5	5	4	4	4	5	4	4	4	4	5	4	4	4	4	4	2	4	4.36364	3.88235	4.16667
1	5	3	1	2	2	3	2	3	2	3	2	2	3	2	2	2	2	3	2	2	2	2	2	2	2	2	2	2.33333	2.66667	2.18182	2.29412	2
1	2	3	1	2	2	2	1	2	2	2	4	4	4	3	3	4	3	3	3	4	3	3	4	2	3	3	3	1.66667	2	3.45455	2.88235	3
1	2	3	1	1	2	2	1	4	4	4	5	5	5	3	3	5	5	4	3	4	3	5	5	3	4	3	4	1.66667	4	4.09091	3.64706	4
2	2	3	1	2	2	2	2	5	4	4	5	5	5	5	4	5	5	5	5	5	5	5	5	5	4	5	5	2	4.33333	4.90909	4.29412	4.83333
1	2	3	1	2	2	3	2	5	5	5	5	5	5	5	5	5	5	5	5	5	5	5	5	5	5	5	5	2.33333	5	5	4.52941	5
2	5	3	1	1	3	3	3	3	3	3	1	1	1	1	2	2	2	3	3	3	2	3	2	2	2	2	2	3	3	1.90909	2.29412	2.16667
1	2	2	1	2	3	3	2	2	2	2	3	3	3	2	2	3	3	3	2	2	3	3	3	3	3	3	3	2.66667	2	2.63636	2.52941	3
1	5	3	1	2	3	3	3	4	4	3	4	4	4	4	3	4	4	3	4	4	3	4	4	4	4	4	4	3	3.66667	3.72727	3.58824	4
1	2	2	1	2	4	4	3	4	4	4	4	3	4	4	4	4	5	4	3	3	5	4	4	4	3	4	4	3.66667	4	3.90909	3.88235	3.83333
2	2	3	1	2	2	1	1	3	3	3	4	4	5	2	2	5	4	4	5	3	2	2	2	3	4	3	4	1.33333	3	3.63636	3.11765	3
1	5	3	1	1	2	2	2	2	2	4	4	4	4	4	2	5	5	4	4	4	4	3	3	3	4	3	3	2	2.66667	4	3.41176	3.16667
2	1	2	1	1	2	2	2	4	4	4	3	3	4	3	2	2	3	4	4	3	2	3	2	3	4	4	4	2	4	3	3	3.33333
1	1	2	1	2	2	4	2	4	4	4	4	4	4	4	4	4	4	4	4	3	4	4	4	3	4	4	4	2.66667	4	3.90909	3.70588	3.83333
2	5	2	1	1	2	2	2	3	2	3	2	2	2	2	2	2	2	2	2	1	2	3	4	3	4	4	3	2	2.66667	1.90909	2.05882	3.5
